# Supplementary material for: Texture Analysis in Musculoskeletal Ultrasonography: A Systematic Review
Source: Diagnostics (Basel). 2025 Feb 21;15(5):524. doi: 10.3390/diagnostics15050524 (PMC11899606; doi:10.3390/diagnostics15050524)
Supplement: Supplementary file 1 [file diagnostics-15-00524-s001.zip]

Archive with 1 entries (1 files):
- diagnostics-3455222-supplementary.pdf
